# Supplementary material for: Gene expression profiles associated with cigarette smoking and moist snuff consumption
Source: BMC Genomics. 2017 Feb 14;18:156. doi: 10.1186/s12864-017-3565-1 (PMC5307792; doi:10.1186/s12864-017-3565-1)
Supplement: Additional file 2: Table S1. — qRTPCR probes. (XLSX 15 kb) [file 12864_2017_3565_MOESM2_ESM.xlsx]

## Sheet: Sheet1
ABI assay ID	Gene Symbol	Gene Title	Accession Number
Hs00922903_s1	GPR15	G protein-coupled receptor 15	NM_005290
Hs00539582_s1	LRRN3	leucine rich repeat neuronal 3	NM_001099658 /// NM_001099660 /// NM_018334
Hs01087516_m1	LRRN3 (variant 1)	leucine rich repeat neuronal 3 variant 1	NM_001099660
Hs00323932_m1	SASH1	SAM and SH3 domain containing 1	NM_015278
Hs00936068_m1	ADAMDEC1	ADAM-like, decysin 1	NM_001145271 /// NM_001145272 /// NM_014479
Hs00205545_m1	ADAMDEC1 (variant 1)	ADAM-like, decysin 1 variant 1	NM_014479
Hs00952182_m1	PID1	phosphotyrosine interaction domain containing 1	NM_001100818 /// NM_017933
Hs00952181_m1	PID1 (variant 2)	phosphotyrosine interaction domain containing 1 variant 2	NM_001100818
Hs00924864_g1	CLEC10A	C-type lectin domain family 10, member A	NM_006344 /// NM_182906
Hs00924866_g1	CLEC10A (variant 2)	C-type lectin domain family 10, member A variant 2	NM_006344
Hs00431155_m1	TMEM45B	transmembrane protein 45B	NM_138788
Hs00609173_m1	FUCA1	fucosidase, alpha-L- 1, tissue	NM_000147
Hs00174469_m1	KLRB1	killer cell lectin-like receptor subfamily B, member 1	NM_002258
Hs00235003_m1	PTGDR	prostaglandin D2 receptor (DP)	NM_000953
Hs00941600_m1	FYN	FYN oncogene related to SRC, FGR, YES	NM_002037 /// NM_153047 /// NM_153048
Hs00941611_m1	FYN (variant 1)	FYN oncogene related to SRC, FGR, YES variant 1	NM_002037
Hs00941612_m1	FYN (variant 2)	FYN oncogene related to SRC, FGR, YES variant 2	NM_153047
Hs01120688_g1	NKG7	natural killer cell group 7 sequence	NM_005601
Hs00970839_s1	PRSS23	protease, serine, 23	NM_007173
Hs00989184_m1	GZMA	granzyme A (granzyme 1, cytotoxic T-lymphocyte-associated serine esterase 3)	NM_006144
Hs00985534_m1	SYTL3	synaptotagmin-like 3	NM_001009991 /// NM_001242395 /// NM_001242394 /// NM_001242384
Hs01021049_m1	CACNA2D2	calcium channel, voltage-dependent, alpha 2/delta subunit 2	NM_001005505 /// NM_001174051 /// NM_006030
Hs00168748_m1	PTGDS	prostaglandin D2 synthase 21kDa (brain)	NM_000954
Hs00193417_m1	GZMM granzyme M	granzyme M (lymphocyte met-ase 1)	NM_005317 /// NM_001258351
Hs01565417_m1	2016-09-02	septin 2	NM_001008491 /// NM_001008492 /// NM_004404 /// NM_006155
Hs01560352_m1	CCR2	chemokine (C-C motif) receptor 2	NM_001123041 /// NM_001123396
Hs00356601_m1	CCR2	chemokine (C-C motif) receptor 2	NM_001123041 /// NM_001123396
Hs00704702_s1	CCR2 (variant B)	chemokine (C-C motif) receptor 2 variant B	NM_001123396
Hs00169473_m1	PRF1	perforin 1 (pore forming protein)	NM_001083116 /// NM_005041
Hs00199894_m1	CD160	CD160 molecule	NM_007053
Hs00240532_s1	ADRB2	adrenergic, beta-2-, receptor, surface	NM_000024
Hs00605740_g1	CCL4	chemokine (C-C motif) ligand 4	NM_002984
Hs01025520_m1	SSPN	sarcospan (Kras oncogene-associated gene)	NM_001135823 /// NM_005086
Hs00180400_m1	SSPN (variant 1)	sarcospan (Kras oncogene-associated gene) variant 1	NM_005086
Hs00992838_m1	TFEC	transcription factor EC	NM_001018058 /// NM_012252 /// NM_001244583
Hs00232612_m1	TFEC (variant 1)	transcription factor EC variant 1	NM_012252
Hs00242160_m1	HHEX	hematopoietically expressed homeobox	NM_002729
Hs00173754_m1	GPR56	G protein-coupled receptor 56	NM_001145770 /// NM_001145771 /// NM_001145772 /// NM_001145773 /// NM_001145774 /// NM_005682 /// NM_201524 /// NM_201525
Hs00277212_m1	GZMH	granzyme H (cathepsin G-like 2, protein h-CCPX)	NM_033423 /// NM_001270780 /// NM_001270781
Hs04185012_s1	MAF	v-maf musculoaponeurotic fibrosarcoma oncogene homolog F (avian)	NM_001031804 /// NM_005360
Hs02576418_s1	MAF (variant 2)	v-maf musculoaponeurotic fibrosarcoma oncogene homolog F (avian) variant 2	NM_001031804
Hs00193519_m1	MAF (variant 1)	v-maf musculoaponeurotic fibrosarcoma oncogene homolog F (avian) variant 1	NM_005360
Hs00928195_s1	S1PR5	sphingosine-1-phosphate receptor 5
			NM_001166215 /// NM_030760
Hs00924881_m1	S1PR5 (variant 2)	sphingosine-1-phosphate receptor 5 variant 2	NM_001166215
Hs01592483_m1	SH2D1B	SH2 domain containing 1B	NM_053282
Hs00233844_m1	KLRD1	killer cell lectin-like receptor subfamily D, member 1	NM_001114396 /// NM_002262 /// NM_007334
Hs01128508_m1	KLRD1 (variant 2)	killer cell lectin-like receptor subfamily D, member 1 variant 2	NM_007334
Hs00212979_m1	KLRF1	killer cell lectin-like receptor subfamily F, member 1	NM_016523
Hs00203436_m1	TBX21	T-box 21	NM_013351
Hs01912656_s1	B3GNT7	UDP-GlcNAc:betaGal beta-1,3-N-acetylglucosaminyltransferase 7	NM_145236
Hs00926356_g1	SOCs6	suppressor of cytokine signaling 6	NM_004232
Hs01005075_m1	AHRR	aryl-hydrocarbon receptor repressor	NM_020731 /// NM_001242412
Hs01005079_m1	AHRR (variant 1)	aryl-hydrocarbon receptor repressor variant 1	NM_020731
Hs00969450_g1	ADM	adrenomedullin	NM_001124
Hs00271758_s1	LPAR6	lysophosphatidic acid receptor 6	NM_001162497 /// NM_001162498 /// NM_005767
Hs01568890_m1	DTHD1	death domain containing 1	NM_001170700
Hs00989184_m1	GZMA	granzyme A (granzyme 1, cytotoxic T-lymphocyte-associated serine esterase 3)	NM_006144
Hs00175361_m1	CST7	cystatin F (leukocystatin)	NM_003650
Hs00222057_m1	ENPP5	ectonucleotide pyrophosphatase/phosphodiesterase 5 (putative)	NM_021572
Hs00235003_m1	PTGDR	prostaglandin D2 receptor (DP)	NM_000953
Hs01114253_m1	TGFBR3	transforming growth factor, beta receptor III	NM_001195683 /// NM_001195684 /// NM_003243
Hs02758991_g1	control GAPDH	glyceraldehyde-3-phosphate dehydrogenase	NM_001256799 /// NM_002046
Hs01060665_g1	Alternative control ACTB	beta actin	NM_001101
Hs99999905_m1	Alternative control GAPDH (variant 1)	glyceraldehyde-3-phosphate dehydrogenase variant 1	NM_002046
