# Supplementary material for: Gene expression profiles associated with cigarette smoking and moist snuff consumption
Source: BMC Genomics. 2017 Feb 14;18:156. doi: 10.1186/s12864-017-3565-1 (PMC5307792; doi:10.1186/s12864-017-3565-1)
Supplement: Additional file 3: Table S2. — SMK-NTC 1.25FC. (XLS 33 kb) [file 12864_2017_3565_MOESM3_ESM.xls]

## Sheet: Smoke-Non-rawData-remove-batch-
Gene Symbol	Expression Level	Fold-Change	FDR adjusted p-value
LRRN3	up	2.33655	0.000144387
GPR15	up	1.99885	1.41405e-12
SASH1	up	1.96671	2.19109e-07
TMEM45B	up	1.53205	0.00400033
ADAMDEC1	up	1.45268	0.0073401
CCR2	up	1.43696	0.0128997
PID1	up	1.42016	0.00397708
TFEC	up	1.354	0.0289059
HHEX	up	1.33543	0.0255552
SOCS6	up	1.33378	0.0128997
ANKRD50	up	1.32936	0.0240372
CLEC10A	up	1.3082	0.0178281
FUCA1	up	1.29375	0.00969204
PMCH	up	1.27674	0.000457047
LPAR6	up	1.2761	0.000651937
CCL4	down	-2.46089	0.0227678
FGFBP2	down	-1.8767	4.90796e-05
PTGDS	down	-1.85458	4.70162e-05
MAFF	down	-1.73333	0.0477618
SPON2	down	-1.69351	0.00100193
GPR56	down	-1.68559	4.49818e-05
GZMH	down	-1.66271	0.0124205
DTHD1	down	-1.65897	0.00142258
S1PR5	down	-1.62594	4.90796e-05
AGAP1	down	-1.59282	0.00142258
NKG7	down	-1.57423	0.000126324
TRD@	down	-1.57028	0.000382685
PRSS23	down	-1.56771	7.32599e-05
CD160	down	-1.55643	0.00589071
PTGDR	down	-1.54918	0.000126324
TRDV3	down	-1.54274	0.00176685
B3GNT7	down	-1.54243	0.0064308
PRF1	down	-1.53973	0.000126324
SH2D1B	down	-1.518	0.00703721
FEZ1	down	-1.50538	0.00105182
TBX21	down	-1.4968	4.70162e-05
KLRD1	down	-1.48552	0.00410581
CACNA2D2	down	-1.48001	8.93654e-06
KLRF1	down	-1.47931	0.00183756
LOC144571	down	-1.47876	0.0434678
KLRB1	down	-1.46753	0.000121345
GZMB	down	-1.46304	0.00410581
PDGFD	down	-1.46197	0.00195423
GZMA	down	-1.45484	4.90796e-05
RHOBTB3	down	-1.45238	0.00233511
TGFBR3	down	-1.44905	0.000477977
NUAK1	down	-1.44602	0.0099912
CST7	down	-1.44398	0.00142258
GNAL	down	-1.44001	0.00278388
ENPP5	down	-1.43311	0.00869239
NCAM1	down	-1.42895	0.0110177
SLC4A4	down	-1.41276	0.0202136
CLIC3	down	-1.38833	0.0431539
MAP3K8	down	-1.38439	0.00415017
ELOVL6	down	-1.38158	0.00805441
LOC285812	down	-1.37675	0.00044569
CHST2	down	-1.37288	0.00397708
TLE1	down	-1.37243	0.00493644
F2R	down	-1.3694	0.0064961
C1orf21	down	-1.36739	0.00318208
SIGLECP3	down	-1.36027	0.0247372
MYBL1	down	-1.3595	0.00338662
GZMM	down	-1.3591	0.000126324
DLG5	down	-1.35783	0.00144347
ADRB2	down	-1.35711	0.00195423
COL13A1	down	-1.34902	0.00673934
HOPX	down	-1.34776	0.013104
FYN	down	-1.34499	0.0216743
TTC38	down	-1.33809	0.0227678
PELI1	down	-1.33617	0.0325524
MCTP2	down	-1.33512	0.0104562
GLT25D2	down	-1.33237	0.0128997
LPXN	down	-1.32672	0.0201928
LOC100505501	down	-1.31915	0.00218678
EOMES	down	-1.31849	0.0216743
ABCB1	down	-1.31179	0.0110177
PYHIN1	down	-1.31109	0.00176685
TAGAP	down	-1.30636	0.0290245
SYTL2	down	-1.30587	0.0335242
PRR5L	down	-1.3033	0.0169803
FASLG	down	-1.30258	0.0001587
IRAK2	down	-1.30194	0.0148742
PHLDB2	down	-1.30136	0.0227678
TOX	down	-1.29966	0.00142258
B4GALT6	down	-1.29894	0.0169836
KLRG1	down	-1.2935	0.029553
YPEL1	down	-1.29189	0.000758512
LGR6	down	-1.28662	0.00717426
CRIM1	down	-1.2853	0.00493644
BNC2	down	-1.28371	0.00398838
SYTL3	down	-1.27597	0.0437532
AKAP5	down	-1.26994	0.0073401
PTCH1	down	-1.26742	0.0203727
FLJ10038	down	-1.26607	0.0049486
PPP2R2B	down	-1.26577	0.004945
RUNX3	down	-1.26511	0.00020141
2011-09-02	down	-1.26355	0.0332694
SLAMF7	down	-1.26191	0.0143409
SAMD3	down	-1.25587	0.00302983
DYNC1H1	down	-1.25056	0.0322193
