# Supplementary material for: Gene expression profiles associated with cigarette smoking and moist snuff consumption
Source: BMC Genomics. 2017 Feb 14;18:156. doi: 10.1186/s12864-017-3565-1 (PMC5307792; doi:10.1186/s12864-017-3565-1)
Supplement: Additional file 4: Table S3. — SMK-MSC 1.25FC. (XLSX 16 kb) [file 12864_2017_3565_MOESM4_ESM.xlsx]

## Sheet: Sheet1
Additional file 4: Table S4 Functional Analysis SMK-MSC. Top pathway maps, process networks and diseases for DEGs in SMK-MSC comparison. P-values (unadjusted) were calculated using the hypergeometric test. Only the top 5 categories are shown when applicable.
Top scoring key ontology terms	P-value
Key Pathway Maps (top 5)
Development_GDNF signaling	0.0292
Chemotaxis_CXCR4 signaling pathway	0.0412
Immune resonse_CXCR4 signaling via second messegner	0.0412
Immune response_Regulation of T cell function by CTLA-4	0.0435
Mast cell proliferation, differentiation and survival in asthma	0.0435
Key Process Networks
Immune response_BCR pathway	2.25e-05
Chemotaxis	2.25e-05
Cell adhesion_Leucocyte chemotaxis	0.00182
Key Disease
NONE
