# Supplementary material for: Gene expression profiles associated with cigarette smoking and moist snuff consumption
Source: BMC Genomics. 2017 Feb 14;18:156. doi: 10.1186/s12864-017-3565-1 (PMC5307792; doi:10.1186/s12864-017-3565-1)
Supplement: Additional file 5: Table S4. — Functional Analysis SMK-MSC. (XLSX 10 kB) [file 12864_2017_3565_MOESM5_ESM.xlsx]

## Sheet: Table 4
Gene Symbol	Expression Level	Fold-Change	FDR adjusted p-value
IGHA1 /// IGHA2 /// LOC100126583	up	2.143	0.02
GPR15	up	2.133	0
LRRN3	up	2.07	0
COCH	up	1.947	0
SASH1	up	1.933	0
IGHA1	up	1.795	0.003
SSPN	up	1.628	0.011
IGJ	up	1.565	0.023
ADM	up	1.535	0.047
ADAMDEC1	up	1.495	0.002
FPR3	up	1.474	0.026
IGKC	up	1.472	0.05
IGL@	up	1.404	0.022
VSIG4	up	1.402	0.039
PID1	up	1.366	0.013
LOC100510692 /// NAIP	up	1.361	0.041
TMTC2	up	1.355	0.019
CLEC10A	up	1.348	0.013
SLITRK4	up	1.346	0.046
AHRR	up	1.344	0.001
FLJ44896	up	1.335	0.046
CLCN4	up	1.332	0.046
LDLRAD3	up	1.316	0.033
TMEM45B	up	1.311	0.047
DOCK4	up	1.309	0.025
IGLV3-19	up	1.301	0.049
FUCA1	up	1.291	0.022
NAIP	up	1.275	0.047
CCR10	up	1.261	0.033
ADORA2B	up	1.255	0.019
IGL@ /// IGLJ3	up	1.25	0.041
PTGDS	down	-1.54	0.007
PRSS23	down	-1.539	0.046
KLRB1	down	-1.498	0
PTGDR	down	-1.384	0.04
FYN	down	-1.376	0.045
NKG7	down	-1.365	0.046
GZMA	down	-1.333	0.022
TRD@	down	-1.33	0.047
SYTL3	down	-1.32	0.047
LOC145474	down	-1.302	0.047
40788	down	-1.3	0.034
CACNA2D2	down	-1.275	0.033
PTPRO	down	-1.265	0.033
GZMM	down	-1.259	0.025
C21orf96	down	-1.255	0.043
